# Supplementary material for: Ribosomal S6 kinase 1 regulates inflammaging via the senescence secretome
Source: Nat Aging. 2024 Aug 29;4(11):1544–61. doi: 10.1038/s43587-024-00695-z (PMC11564105; doi:10.1038/s43587-024-00695-z)
Supplement: Supplementary file 3 — Contains Supplementary Tables 1–3 as different sheets in the Excel file. [file 43587_2024_695_MOESM3_ESM.xlsx]

## Sheet: Supplementary Table 1
Supplementary Table 1. List of siRNA sequences used in this study.
siRNA (Human)	Target Sequence
siC/EBPβ	CGGGCCCTGAGTAATCGCTTA
siCDKN2A (p16INK4A)	TACCGTAAATGTCCATTTATA
siS6K1_2	TCGCTTTGCATCTATCAGTAA
siS6K1_4	CAGAGAGTCAATGTCATTACA
siS6K2_4	TGCCATGAAAGTCCTAAGGAA
siS6K2_5	ACCGCAGAGAACCGGAAGAAA

## Sheet: Supplementary Table 2
Supplementary Table 2. List of antibodies and dilutions used for IF and WB.
Target	Clone	Company	Cat. no.	Dilution
S6K1 (WB)	49D7	Cell Signaling	#2708	1:1000
S6K2 (WB)	Polyclonal	Cell Signaling	#14130	1:500
Phospho-RPS6 (S240/S244) (WB/IF)	D68F8	Cell Signaling	#5364	1:10,000-40,000 (WB) and 1:800 (IF)
Phospho-4EBP1 (T37/T46) (IF)	236B4	Cell Signaling	#2855	1:750 (IF)
BrdU (IF)	PRB-1	Invitrogen	A21303	1:1500
p16INK4A (IF)	JC-8	CRUK	-	1:750
p21CIP1 (IF)	Polyclonal	Santa Cruz	SC-471	1:200
IL-1α (IF)	#4414	R&D Systems	MAB200	1:100
IL-1β (IF)	#8516	R&D Systems	MAB201	1:100
IL-1β (WB)	Polyclonal	Santa Cruz	SC-7884	1:200
IL-8 (WB)	6217	R&D Systems	MAB208	1:100
GAPDH (WB)	Polyclonal	Abcam	ab22555	1:2000
HRAS (WB)	Polyclonal	Santa Cruz	SC-520	1:1000
HA tag (IF)	Polyclonal	Abcam	ab9110	1:500

## Sheet: Supplementary Table 3
Supplementary Table 3. List of RT-qPCR primers used in this study.
Human	Forward primer	Reverse primer
CCL20	GGCGAATCAGAAGCAGCAAGCAAC	ATTGGCCAGCTGCCGTGTGAA
IL1A	AGTGCTGCTGAAGGAGATGCCTGA	CCCCTGCCAAGCACACCCAGTA
IL1B	TGCACGCTCCGGGACTCACA	CATGGAGAACACCACTTGTTGCTCC
IL6	CCAGGAGCCCAGCTATGAAC	CCCAGGGAGAAGGCAACTG
IL8	GAGTGGACCACACTGCGCCA	TCCACAACCCTCTGCACCCAGT
RPS14	CTGCGAGTGCTGTCAGAGG	TCACCGCCCTACACATCAAACT
S6K1	CGGGTACTTGGTAAAGGGGG	ATTGCCTTTTTAAGCACCTTCATGG
S6K2	TTCCGGCACATGAATTGGGA	TATGTGAAGCCCAGGAAGG
Mouse	Forward primer	Reverse primer
Ccl5	CTGCTGCTTTGCCTACCTCT	CGAGTGACAAACACGACTGC
Cxcl2	CCAACCACCAGGCTACAGG	GCGTCACACTCAAGCTCTG
Il1a	CGCTTGAGTCGGCAAAGAAAT	TGGCAGAACTGTAGTCTTCGT
Il1b	TGCCACCTTTTGACAGTGATG	TGATGTGCTGCTGCGAGATT
Tnfa	CCACCACGCTCTTCTGTCTAC	AGGGTCTGGGCCATAGAACT
Cdkn2a (Ink4a)	CCCAACGCCCCGAACT	GCAGAAGAGCTGCTACGTGAA
Cdkn2a (Arf)	TGAGGCTAGAGAGGATCTTGAGA	GCAGAAGAGCTGCTACGTGAA
Rps14	GACCAAGACCCCTGGACCT	CCCCTTTTCTTCGAGTGCTA
