# Supplementary material for: Ribosomal S6 kinase 1 regulates inflammaging via the senescence secretome
Source: Nat Aging. 2024 Aug 29;4(11):1544–61. doi: 10.1038/s43587-024-00695-z (PMC11564105; doi:10.1038/s43587-024-00695-z)
Supplement: Supplementary file 4 — Statistical source data. [file 43587_2024_695_MOESM4_ESM.xlsx]

## Sheet: Figure 1
	Figure 1c - Liver - 600 days [Weight (Grams)]			Figure 1e - Sirius Red [% Positive area/field of view]				Figure 1g - Ki67 [Positive hepatocytes/field of view]				Figure 1i - CHOP [% Positive cases]					Figure 1k - BiP [% Positive cases]
	S6K1 WT	S6K1 KO		Young S6K1 WT	Old S6K1 WT	Old S6K1 KO		Young S6K1 WT	Old S6K1 WT	Old S6K1 KO			Young S6K1 WT	Old S6K1 WT	Old S6K1 KO			Young S6K1 WT	Old S6K1 WT	Old S6K1 KO
	1.1688	0.9578		0.06	0.57	0.33		2	3.17	1.5		Negative	20	0	0		Negative	20	12.5	25
	1.4972	0.8488		0.07	0.71	0.47		0.83	1.83	1.5		Low	60	25	12.5		Low	40	50	50
	1.7016	0.8634		0.05	0.7	0.09		1.33	2.5	1.17		Moderate	20	25	75		Moderate	40	12.5	25
	1.3056	0.7972		0.05	0.44	0.47		1.17	2.5	3.17		High	0	50	12.5		High	0	25	0
	0.7628	0.9971		0.04	1.05	0.1		1.33	4.17	2.67
	1.6536	0.7966			1.23	0.44		1.83	4.67	1.17
	0.5641	0.8416			0.48	0.12			2.83	2
	1.3557	0.8922			0.21	0.16
