# Supplementary material for: Ribosomal S6 kinase 1 regulates inflammaging via the senescence secretome
Source: Nat Aging. 2024 Aug 29;4(11):1544–61. doi: 10.1038/s43587-024-00695-z (PMC11564105; doi:10.1038/s43587-024-00695-z)
Supplement: Supplementary file 5 — Statistical source data. [file 43587_2024_695_MOESM5_ESM.xlsx]

## Sheet: Figure 2
	Figure 2a - Ink4a [Relative mRNA expression]				Figure 2b - Arf [Relative mRNA expression]				Figure 2f - p21Cip1 [No. of cells/field of view]				Figure 2h - Tissue senescence score [TSS (arbitrary units)]				Figure 2i - Il1b [Relative mRNA expression]				Figure 2j - Ccl5 [Relative mRNA expression]				Figure 2k - Cxcl2 [Relative mRNA expression]				Figure 2o - Il1b - in situ hybridization [% Positive area/field of view]
	Young S6K1 WT	Old S6K1 WT	Old S6K1 KO		Young S6K1 WT	Old S6K1 WT	Old S6K1 KO		Young S6K1 WT	Old S6K1 WT	Old S6K1 KO		Young S6K1 WT	Old S6K1 WT	Old S6K1 KO		Young S6K1 WT	Old S6K1 WT	Old S6K1 KO		Young S6K1 WT	Old S6K1 WT	Old S6K1 KO		Young S6K1 WT	Old S6K1 WT	Old S6K1 KO		Young S6K1 WT	Old S6K1 WT	Old S6K1 KO
	0.666842	48.5169	30.9189		1.17419	5.52765	1.98848		3.75	6.75	6		0.103974	0.056533	0.054275		0.944693	2.07472	0.715943		1.0811	2.34974	2.30937		0.68658	3.68714	1.35426		0.51	1.67	0.75
	0.489852	31.7881	37.1533		0.462225	3.92221	3.685		3.5	6	4		0.079744	0.114806	0.017551		1.64481	1.33137	1.65625		0.788674	1.28565	1.29459		1.44643	1.73809	1.28565		0.4	1.71	0.41
	1.91908	21.4874	51.1058		1.25847	2.1386	5.6438		2.5	3.75	5.5		0.052288	0.103488	0.053068		1.83772	1.05549	1.52935		1.39233	2.01042	1.08485		1.28565	1.45145	2.58023		0.24	0.84	0.41
	2.463	51.1058	18.4483		1.63203	4.18918	2.69758		3.5	5.75	6.5		0.077015	0.110486	0.081136		1.05549	3.96664	0.415499		0.902814	1.99654	0.94442		0.581359	2.17724	2.15472			1.16	0.5
	0.993379	32.5688	45.741		0.48689	6.71165	2.96219		3.5	7.25	6.75		0.056497	0.109589	0.08259		2.14789	1.55608	0.371882		1.24186	5.8462	2.47512		0.796916	3.44022	0.87206			0.55	0.21
	3.26123	54.5844	21.7119		1.8425	1.95432	2.4144		3	5.75	4.75		0.055067	0.145657	0.111147		1.72061	1.6852	0.658802		1.60492	1.66728	1.00173		1.69056	1.33561	1.62169
	2.42069	39.1358				5.41389			5.5	8	7.75		0.125308	0.13617	0.170259		1.28157	3.701			1.06992	5.03677				4.46141
	0.331118	46.0592				2.33216			3	4	5		0.097791	0.039553	0.152143		0.531417	0.728457			0.725728	1.49226				1.49744
	1.17725	14.5749				3.30962				8.25	6.5		0.221004	0.188999	0.199922		0.677323	5.14409			1.22052	6.50929				4.58684
	0.600992	19.841				2.32409				8.75	7.5		0.204056	0.226423	0.16552		0.524101	2.3998			0.61238	5.30554				4.04882
	0.514205	30.2826								7			0.178396	0.112167	0.25101		0.343389	1.42693			0.761808	2.30937				2.66198
	0.685589									5.75			0.143848	0.148302	0.218879		1.08141	2.11831			1.05885	1.8245
										7.5			0.025262	0.18208	0.143086
										6.25			0.029892	0.23564	0.18854
														0.25558
														0.206371
														0.257809
														0.246992
														0.206634
