# Supplementary material for: Ribosomal S6 kinase 1 regulates inflammaging via the senescence secretome
Source: Nat Aging. 2024 Aug 29;4(11):1544–61. doi: 10.1038/s43587-024-00695-z (PMC11564105; doi:10.1038/s43587-024-00695-z)
Supplement: Supplementary file 6 — Statistical source data. [file 43587_2024_695_MOESM6_ESM.xlsx]

## Sheet: Figure 3
	Figure 3d - MHCII [No. of aggregates/field of view]				Figure 3f - CD68 [No. of aggregates/field of view]				Figure 3h - CD3 [No. of aggregates/field of view]				Figure 3j - B220 [No. of aggregates/field of view]				Figure 3l - Il1b [Relative mRNA expression]					Figure 3m - Il6 [Relative mRNA expression]					Figure 3n - Tnf [Relative mRNA expression]
	Young S6K1 WT	Old S6K1 WT	Old S6K1 KO		Young S6K1 WT	Old S6K1 WT	Old S6K1 KO		Young S6K1 WT	Old S6K1 WT	Old S6K1 KO		Young S6K1 WT	Old S6K1 WT	Old S6K1 KO		S6K1 WT - PBS	S6K1 KO - PBS	S6K1 WT - LPS	S6K1 KO - LPS		S6K1 WT - PBS	S6K1 KO - PBS	S6K1 WT - LPS	S6K1 KO - LPS		S6K1 WT - PBS	S6K1 KO - PBS	S6K1 WT - LPS	S6K1 KO - LPS
	2.5	3.83	2.83		1.17	2.33	1.17		0.67	2.17	2.5		0.17	2.5	1.17		0.000140222	8.64665e-05	1	2.59818		2.85728e-05	1.95496e-05	1	2.56241		0.050942	0.0405965	1	1.29459
	3.17	3.67	0.67		1.5	5.17	1.17		1.5	2	1.83		0.5	1	1		0.000146938	0.000104987	0.808041	2.11038		3.64809e-05	1.56606e-05	0.76977	1.8823		0.058822	0.043965	0.960928	1.31267
	2	4.17	1.67		0.83	1.83	1.33		1.17	2.67	0.67		0.33	2.5	0.17		9.89802e-05	0.000106084	1.23756	2.50099		2.3737e-05	2.53527e-05	1.29909	2.95365		0.0506779	0.043965	1.04066	1.64433
	1.67	1.83	2.33		1	1.67	0.5		1.17	1.5	1.17		0.33	1.83	0.17
	4.17	7.83	2.83		2.5	5.17	0.83		1.17	3.67	0.33		0.33	5.83	1
	1.83	7.33	0.5		0.5	8.5	0.83		1.33	2.83	1		0.33	5.5	0.33
		9	2.17			4	0.5			5.5	0.33			3.83	1.5
		4.33	1.5			2.5	0.5			4.33					0.17
