# Supplementary material for: Ribosomal S6 kinase 1 regulates inflammaging via the senescence secretome
Source: Nat Aging. 2024 Aug 29;4(11):1544–61. doi: 10.1038/s43587-024-00695-z (PMC11564105; doi:10.1038/s43587-024-00695-z)
Supplement: Supplementary file 7 — Statistical source data. [file 43587_2024_695_MOESM7_ESM.xlsx]

## Sheet: Figure 4
	Figure 4b - S6K1 [Cumulative population doublings]											Figure 4c - S6K2 [Cumulative population doublings]											Figure 4d - S6K1/S6K2 [Cumulative population doublings]										Figure 4e - SA-β-Gal [% Positive cells]													Figure 4i - Ink4a [Relative mRNA expression]
	Passage	S6K1 WT					S6K1 KO					Passage	S6K2 WT				S6K2 KO						Passage	S6K1/2 WT			S6K1/2 DKO						S6K1				S6K2				S6K1/S6K2					S6K1
	1	0	0	0	0	0	0	0	0	0		1	0	0	0	0	0	0	0	0	0		1	0	0	0	0	0	0	0	0		S6K1 WT - Y	S6K1 KO - Y	S6K1 WT - O	S6K1 KO - O	S6K2 WT - Y	S6K2 KO - Y	S6K2 WT - O	S6K2 KO - O	S6K1/2 WT - Y	S6K1/2 DKO - Y	S6K1/2 WT - O	S6K1/2 DKO - O		S6K1 WT - Y	S6K1 KO - Y	S6K1 WT - O	S6K1 KO - O
	2	2.65535	2.88753	3.17792	2.85798	2.81762	2.57289	2.96347	2.94486	2.59694		2	2.20006	2.52356	1.65993	1.71149	2.04264	2.21723	1.55582	1.59216	1.73769		2	2.56072	3.1127	2.25096	2.29866	2.7761	2.43296	2.51096	2.57289		2.33333	0	66	53.6667	1.33333	0.333333	83.6667	91.6667	0.05	0.07	67	71		0.431969	0.431969	1.22603	1.24315
	3	5.25229	5.26604	6.15061	5.16395	5.23716	5.13361	5.57228	5.15431	4.45889		3	3.94853	4.41887	3.34474	3.10656	3.99311	3.83076	2.78233	3.30585	3.28859		3	4.91121	5.40695	3.97343	3.75809	5.03613	4.44195	4.23997	4.59081		1	1	58.3333	61.3333	0.333333	0.333333	81.6667	85	0	0	62	65		0.51907	0.51907	0.619424	1.36509
	4	6.77836	6.19583	8.0575	6.78688	6.7303	6.43226	6.92561	6.24517	5.2371		4	5.20252	5.8704	4.56507	4.47951	5.54155	5.10577	3.7931	4.68714	4.33123		4	6.61829	6.90775	5.16878	4.14214	5.97724	5.65918	5.16597	5.71183		0.666667	0	51.6667	53.6667	0.666667	0	71.6667	75	0	0	49	62		0.262247	0.262247	1.20497	1.42306
	5	7.46989	6.79038	9.1752	7.5439	7.18973	7.15035	7.45167	6.67812	5.1324		5	6.17704	6.45055	5.59364	5.54646	6.48266	6.16927	4.52863	6.2576	5.07969		5	7.14436	7.35136	6.06795	4.16362	6.02687	6.10808	5.24321	5.90086											0		66		0.415811	0.415811	0.775931	1.56266
	6	8.03549	7.3314	9.99486	8.37172	7.7208	7.51772	7.58918	6.97678	5.04654		6	6.71806	6.85654	6.06353	5.8568	6.82179	6.76382	5.33185	6.91753	5.39003		6	7.38315	7.79497	6.8078	4.12265	6.01237	6.1023	5.32728	6.07718													70
	7	8.17953	7.76436	10.2028	8.84681	7.90983	6.89623	7.39653	6.91036	5.02729		7	7.23911	7.2295	6.44204	6.21857	7.07275	7.20211	5.85792	7.47334	5.50773		7	7.70811	8.01953	7.42777	4.211	5.80358	5.93503	5.22176	5.98144
	8	8.52436	8.17578	10.1912	8.99737	8.40553	7.18574	7.46692	6.80411	4.95329		8	7.37662	7.58564	6.94793	6.28896	7.07131	7.2587	6.34335	7.97923	5.42612		8	7.96567	8.15902	7.78766	4.0759	5.58954	5.94808	5.07219	6.22614
[truncated: 80 more columns]
