# Supplementary material for: Ribosomal S6 kinase 1 regulates inflammaging via the senescence secretome
Source: Nat Aging. 2024 Aug 29;4(11):1544–61. doi: 10.1038/s43587-024-00695-z (PMC11564105; doi:10.1038/s43587-024-00695-z)
Supplement: Supplementary file 8 — Statistical source data. [file 43587_2024_695_MOESM8_ESM.xlsx]

## Sheet: Figure 5
	Figure 5c - BrdU % [Positive cells]									Figure 5d - p16INK4a [Relative nuclear intensity (a.u)]									Figure 5e - p21CIP1 [Relative nuclear intensity (a.u)]									Figure 5f - IL1A [Relative mRNA expression]									Figure 5g - IL1B [Relative mRNA expression]									Figure 5h - IL8 [Relative mRNA expression]
	-4OHT	+4OHT								-4OHT	+4OHT								-4OHT	+4OHT								-4OHT	+4OHT								-4OHT	+4OHT								-4OHT	+4OHT
	siControl	siControl	siS6K1_2	siS6K1_4	siS6K2_4	siS6K2_5	siS6K1/2	sip16		siControl	siControl	siS6K1_2	siS6K1_4	siS6K2_4	siS6K2_5	siS6K1/2	sip16		siControl	siControl	siS6K1_2	siS6K1_4	siS6K2_4	siS6K2_5	siS6K1/2	sip16		siControl	siControl	siS6K1_2	siS6K1_4	siS6K2_4	siS6K2_5	siS6K1/2	siC/EBPβ		siControl	siControl	siS6K1_2	siS6K1_4	siS6K2_4	siS6K2_5	siS6K1/2	siC/EBPβ		siControl	siControl	siS6K1_2	siS6K1_4
	37.962	27.246	17.574	7.613	12.829	8.886	10.754	41.246		0.473306	1.0578	1.74634	1.36223	1.29247	1.24543	1.00061	0.095954		0.630459	0.948687	0.910825	1.45645	1.2042	1.16923	1.32378	1.04214		0.023196	1	0.456916	0.367292	0.35233	0.242322	0.242322	0.226095		0.007366	1	0.298334	0.195467	0.219151	0.194791	0.109576	0.049037		0.023115	1	0.358489	0.25437
	37.226	25.484	12.488	5.708	11.318	6.345	12.538	39.837		0.245471	0.942197	1.56829	1.47019	1.18587	1.08489	1.08489	0.050229		0.731762	1.05131	1.10181	1.18414	1.20954	1.15047	1.25552	1.07178		0.0116785	1	0.354781	0.244008	0.406126	0.0824692	0.0557455	0.0853775		0.00430432	1	0.151249	0.109576	0.245705	0.243164	0.108442	0.0110869		0.00825795	1	0.126745	0.091823
	46.772	15.789	10.733	5.474	3.674	9.143	5.225	19.008		0.281099	0.885106	1.12156	1.25967	1.36112	0.731567	0.698833	0.183092		0.596894	0.967579	0.977673	0.938169	0.998819	0.773712	0.741411	1.20484		0.000976562	1	0.186856	0.178624	0.368567	0.0379436	0.0780207	0.149685		0.000295409	1	0.121582	0.145592	0.343886	0.0313585	0.107321	0.0197774		0.00254168	1	0.130761	0.148651
	48.494	14.637	9.936	3.257	3.466	4.317	3.305	23.697		0.311135	0.975063	1.14611	1.34393	1.43708	0.674668	0.787971	0.200545		0.620735	1.01893	1.0268	0.910433	1.07303	0.856755	0.916748	1.11955		0.0325771	1	0.619854	0.501736	0.699793	0.149167				0.01418	1	0.445964	0.257028	0.45219	0.261521				0.042689	1	0.34748	0.307786
	45.357	16.596	8.901	2.733	3.526	2.036	4.11	21.931		0.33167	1.13983	1.31599	1.39042	1.29916	0.703238	0.736927	0.229641		0.568882	1.01349	1.18354	1.06008	0.980014	0.842648	0.9191	1.32988
[truncated: 12 more columns]
