# Supplementary material for: Ribosomal S6 kinase 1 regulates inflammaging via the senescence secretome
Source: Nat Aging. 2024 Aug 29;4(11):1544–61. doi: 10.1038/s43587-024-00695-z (PMC11564105; doi:10.1038/s43587-024-00695-z)
Supplement: Supplementary file 9 — Statistical source data. [file 43587_2024_695_MOESM9_ESM.xlsx]

## Sheet: Figure 7
	Figure 7c - NRAS [No. of cells/field of view]					Figure 7e - MHCII [No. of aggregates/field of view]					Figure 7g - CD68 [No. of aggregates/field of view]					Figure 7i - CD3 [No. of aggregates/field of view]					Figure 7k - Il1b - in situ hybridization - Day 7 [% Positive area/field of view]			Figure 7m - Nuclear pIRF3S396 - Day 4 [No. of positive cells/field of view]
	Day 4		Day 7			Day 4		Day 7			Day 4		Day 7			Day 4		Day 7			S6K1 WT	S6K1 KO		S6K1 WT	S6K1 KO
	S6K1 WT	S6K1 KO	S6K1 WT	S6K1 KO		S6K1 WT	S6K1 KO	S6K1 WT	S6K1 KO		S6K1 WT	S6K1 KO	S6K1 WT	S6K1 KO		S6K1 WT	S6K1 KO	S6K1 WT	S6K1 KO		1.316	0.411		12	6.16667
	36.3333	36.8333	10.5	23		0.666667	1	3.5	1.33333		0.833333	0.666667	2.66667	1.16667		0.333333	0.333333	1.5	0.666667		0.902333	0.445667		13.5	8.33333
	29.1667	34.5	17	29.6667		1.66667	1.5	4.5	4.16667		0.5	0.833333	2.66667	2.5		0.666667	0.666667	2.66667	1		0.646333	0.794167		11.5	12
	39.6667	54.6667	15.5	25.6667		2.16667	2.5	5.66667	1.33333		1.5	1.66667	3	0.833333		1.16667	1.16667	4.16667	0.166667		1.8625	0.338167		20.8333	8.5
	32	42.6667	9.33333	20.1667		2	0.5	3.33333	2.66667		1.66667	1	2.5	2.33333		0.666667	0.333333	1.66667	1.33333		2.2086	0.395333		15	7.83333
	41.3333	43.1667	11.5	28		1.33333	0.5	3.16667	2.5		1.33333	1.33333	3.5	1.33333		0.5	0.333333	1.5	0.166667					15.6667	7.5
	40.5	37.3333	21.3333	22.3333		1.83333	0.666667	3.16667	1.66667		1.5	1.5	2.5	1.33333		1	0	1.66667	0.333333						11.6667
	56.1667	39	13.6667			1.16667	1.66667	4.5			1.5	1.66667	2.66667			0.5	0.833333	2.33333							7.66667
		27.6667					1.33333					1.33333					0.333333
