# Supplementary material for: Ribosomal S6 kinase 1 regulates inflammaging via the senescence secretome
Source: Nat Aging. 2024 Aug 29;4(11):1544–61. doi: 10.1038/s43587-024-00695-z (PMC11564105; doi:10.1038/s43587-024-00695-z)
Supplement: Supplementary file 10 — Statistical source data. [file 43587_2024_695_MOESM10_ESM.xlsx]

## Sheet: Figure 8
	Figure 8d - NRAS [No. of cells/field of view]					Figure 8f - NRAS [No. of cells/field of view]					Figure 8h - CD68 [No. of aggregates/field of view]					Figure 8j - CD3 [No. of aggregates/field of view]					Figure 8l - CD68 [No. of aggregates/field of view]					Figure 8n - CD3 [No. of aggregates/field of view]
	Day 4		Day 7			Day 4		Day 7			Day 4		Day 7			Day 4		Day 7			Day 4		Day 7			Day 4		Day 7
	S6K1/S6K2 WT	S6K1/S6K2 KO - Hepatocytes	S6K1/S6K2 WT	S6K1/S6K2 KO - Hepatocytes		S6K1/S6K2 WT	S6K1/S6K2 KO - Myeloid	S6K1/S6K2 WT	S6K1/S6K2 KO - Myeloid		S6K1/S6K2 WT	S6K1/S6K2 KO - Hepatocytes	S6K1/S6K2 WT	S6K1/S6K2 KO - Hepatocytes		S6K1/S6K2 WT	S6K1/S6K2 KO - Hepatocytes	S6K1/S6K2 WT	S6K1/S6K2 KO - Hepatocytes		S6K1/S6K2 WT	S6K1/S6K2 KO - Myeloid	S6K1/S6K2 WT	S6K1/S6K2 KO - Myeloid		S6K1/S6K2 WT	S6K1/S6K2 KO - Myeloid	S6K1/S6K2 WT	S6K1/S6K2 KO - Myeloid
	30.6667	23	11.8333	20.1667		27.5	30.8333	16.6667	20.3333		2.5	0.666667	4.16667	2.83333		1.16667	0.833333	2.66667	1.16667		1.83333	1.83333	3	3.66667		0.666667	0.666667	2.16667	4
	31.1667	30	21.8333	20.8333		37	33.3333	14.3333	18.8333		1.33333	1.66667	4.66667	2		1	0.5	3.83333	2		2.66667	0.666667	3	3.16667		0.833333	1.16667	2	2.5
	36.8333	35.6667	19.6667	22.1667		31	30.1667	19	13.5		0.833333	1.33333	2.5	1		0.833333	1	3.66667	1.5		1.33333	2.83333	2.83333	3.66667		1.16667	1	1.16667	4
	26	41.1667	12.3333	28		27.6667	35.5	19.8333	20.1667		1.33333	1.5	2.5	1.33333		1	0.5	2.33333	1.5		0.833333	1.5	3.66667	2.16667		1	0.666667	3.33333	1.5
		25.3333	9.5	18.3333		35	27.8333	21.6667	17.5			1.66667	3	1.66667			0.833333	3	2.16667		1	2.33333	2.83333	3.66667		0.666667	0.833333	3.33333	1.33333
		34.3333		24.6667			34	21.6667				1.16667		2.5			0.666667		2			2	2.5				1	2
				28				14						1.5					0.833333				1.83333					2.16667
				19.1667				15.6667						1.83333					3.16667									1.83333
				30				15						1.66667					1									1.83333
