# Supplementary material for: Ribosomal S6 kinase 1 regulates inflammaging via the senescence secretome
Source: Nat Aging. 2024 Aug 29;4(11):1544–61. doi: 10.1038/s43587-024-00695-z (PMC11564105; doi:10.1038/s43587-024-00695-z)
Supplement: Supplementary file 11 — Statistical source data. [file 43587_2024_695_MOESM11_ESM.xlsx]

## Sheet: Extended Data Figure 1
	Extended Data Figure 1b - Body weight - 600 days [Grams (g)]			Extended Data Figure 1c - eWAT - 600 days [Weight (Grams)]			Extended Data Figure 1e - F4/80 [No. of aggregatess/field of view]				Extended Data Figure 1g - CD4 [No. of aggregatess/field of view]				Extended Data Figure 1i - CD42b [No. of cells/field of view]
	S6K1 WT	S6K1 KO		S6K1 WT	S6K1 KO		Young S6K1 WT	Old S6K1 WT	Old S6K1 KO		Young S6K1 WT	Old S6K1 WT	Old S6K1 KO		Young S6K1 WT	Old S6K1 WT	Old S6K1 KO
	46.6	24		1.0049	0.2754		1.83	1.33	1		0.33	3.67	3.5		92.17	123.67	141.67
	37.2	20		0.976	0.2891		3	5.83	1.33		1	1.67	0.83		127.83	158.33	133
	44.1	27.2		2.0099	0.2297		1.33	2.67	1.17		0.67	3.67	1.17		100.17	107.33	142.83
	38.8	21.2		1.4634	0.1592		1.33	1.83	3		1	0.5	0.83		131	137.5	169.83
	41.5	24.96		0.6108	0.2984		2.17	5.5	0.83		0.33	5.17	1.83		107.83	204.33	140.33
	38.1	22.2		2.2578	0.2607		1.33	3.83	0.83			2.5	0.17			136.83	149
	30.7	22.4		0.2158	0.2374			2.67	1.5			2.83	0.5			107.33	160.5
	30	18.6		2.1098	0.2156				0.67			4.17	0.5				107.17
	40.68	17.8
	47.35	21.8
	38.37	19.8
	40.4	20.3
	30.2	20.5
	34.3
	39.9
	34.2
	28
	40.3
	21.1
	36.2
