# Supplementary material for: Ribosomal S6 kinase 1 regulates inflammaging via the senescence secretome
Source: Nat Aging. 2024 Aug 29;4(11):1544–61. doi: 10.1038/s43587-024-00695-z (PMC11564105; doi:10.1038/s43587-024-00695-z)
Supplement: Supplementary file 12 — Statistical source data. [file 43587_2024_695_MOESM12_ESM.xlsx]

## Sheet: Extended Data Figure 3
	Extended Data Figure 3a - White blood cells [103/μL]				Extended Data Figure 3b - Red blood cells [106/μL]				Extended Data Figure 3c - Hemoglobin [g/dL]				Extended Data Figure 3d - Hematocrit [%]				Extended Data Figure 3e - Platelets [103/μL]				Extended Data Figure 3f - Reticulocytes [103/μL]				Extended Data Figure 3g - Lymphocytes [103/μL]				Extended Data Figure 3h - Neutrophils [103/μL]				Extended Data Figure 3i - Monocytes [103/μL]				Extended Data Figure 3j - Eosinophils [103/μL]				Extended Data Figure 3k - Basophils [103/μL]
	Young S6K1 WT	Old S6K1 WT	Old S6K1 KO		Young S6K1 WT	Old S6K1 WT	Old S6K1 KO		Young S6K1 WT	Old S6K1 WT	Old S6K1 KO		Young S6K1 WT	Old S6K1 WT	Old S6K1 KO		Young S6K1 WT	Old S6K1 WT	Old S6K1 KO		Young S6K1 WT	Old S6K1 WT	Old S6K1 KO		Young S6K1 WT	Old S6K1 WT	Old S6K1 KO		Young S6K1 WT	Old S6K1 WT	Old S6K1 KO		Young S6K1 WT	Old S6K1 WT	Old S6K1 KO		Young S6K1 WT	Old S6K1 WT	Old S6K1 KO		Young S6K1 WT	Old S6K1 WT	Old S6K1 KO
	11.56	2.18	1.34737		11.86	10.12	9.49474		17.6	14.4	11.3684		55.2	45.2	43.1579		510	660	484.211		412.8	321.8	354.105		10.38	1.68	0.778947		1.08	0.48	0.526316		0.1	0	0.0210526		0	0.02	0.0210526		0	0	0
	7.08	2.66	2.05		12.66	12.04	15.7		19	17.6	22		59.6	56.4	71.5		378	402	177.143		446.8	352.8	512		6.02	1.8	1.15		1.04	0.8	0.75		0	0.02	0.15		0.02	0.04	0		0	0	0
	3.2	2.34	7.42857		3.2	9.42	12		11.0316	14.6	14.2857		15.7895	47.6	54.2857		326	426	543.529		550.526	339.2	547.429		2.75789	1.54	5.94286		0.421053	0.74	1.31429		0	0.04	0.114286		0.0210526	0.02	0.0571429		0	0	0
	15.92	3.16	1.76471		11.42	11.06	10.4941		17.2	16.6	14.5882		53.8	53.4	47.0588		294.737	564	464.445		133	513.2	243.529		13.84	2.1	0.847059		1.98	0.86	0.870588		0.1	0.2	0.0470588		0	0	0		0	0	0
	7.9	2.4	1.95556		10.42	10.44	13.3333		15.8	16.6	16.4444		49.4	52.2	52.8889			318	506.667		409.6	504.2	338.889		6.44	1.6	1.37778		1.34	0.8	0.577778		0.1	0	0		0.02	0	0		0	0	0
	8.02105	4.04	3.33333		10.9263	10.2	11.2889		17.0526	15.2	16.4444		52.8421	48.4	51.1111			216	504		337.684	435.6	291.333		7.07368	2.74	2.06667		0.842105	1.02	1.24444		0.105263	0.26	0		0	0.02	0.0222222		0	0	0
		2.8	2.42			10.125	11.04			15	15.8			47.75	50			270	256.471			300.75	332.4			1.975	1.52			0.775	0.86			0.025	0.02			0.025	0.02			0	0
		2.71111	1.90588			10.3556	11.3412			15.1111	16.7059			48.8889	52.9412			571.111				236	406.118			2.04445	0.705882			0.577778	1.08235			0.0666667	0.0705882			0.0222222	0.0470588			0	0
