# Supplementary material for: Ribosomal S6 kinase 1 regulates inflammaging via the senescence secretome
Source: Nat Aging. 2024 Aug 29;4(11):1544–61. doi: 10.1038/s43587-024-00695-z (PMC11564105; doi:10.1038/s43587-024-00695-z)
Supplement: Supplementary file 13 — Statistical source data. [file 43587_2024_695_MOESM13_ESM.xlsx]

## Sheet: Extended Data Figure 4
	Extended Data Figure 4a - S6K1 [Cell count]														Extended Data Figure 4b - S6K2 [Cell count]														Extended Data Figure 4c - S6K1/S6K2 [Cell count]											Extended Data Figure 4d - BrdU [% Positive cells]			Extended Data Figure 4e - BrdU [% Positive cells]			Extended Data Figure 4f - BrdU [% Positive cells]
	Days	S6K1 WT						S6K1 KO							Days	S6K2 WT						S6K2 KO							Days	S6K1/2 WT			S6K1/2 DKO							S6K1 WT	S6K1 KO		S6K2 WT	S6K2 KO		S6K1/2 WT	S6K1/2 DKO
	1	1479	1568	1630	1706	1821	1880	1603	1739	1648	1805	1869	1753		1	1960	1887	2009	1807	1785	1680	2320	2092	2190	1951	1944	2022		1	2213	2284	2154	1898	2109	2057	2040	2124	2088		52.897	56.184		57.018	55.677		69.595	74.282
	2	2931	2978	2862	3381	3734	3379	2904	2908	2795	3471	3452	3085		2	3477	3547	3821	3243	3192	3315	3904	3835	3987	3614	3286	3397		2	4575	4771	4570	4214	4243	3702	4175	4500	4463		53.076	54.767		59.187	55.053		71.612	73.669
	3	4832	5251	6371	6210	6191	6060	5110	4762	4829	5326	5779	5510		3	5621	6569	6569	4804	5385	5335	6888	6848	6624	5588	5240	5056		3	8571	10110	9149	8010	7417	7478	9241	8299	8317		55.815	55.436		59.172	55.737		72.128	74.244
	4	7071	6668	7144	9238	11225	9783	7854	7645	7985	8752	8606	7875		4	9625	9640	10498	7867	9203	8705	10382	10551	10018	7259	7515	7330		4	15885	17459	17492	15185	16663	14960	16492	15346	16263		57.617	54.9		51.082	51.324			70.772
	5	6654	8421	8683	10343	11553	14044	8898	8249	9027	10119	10047	10676		5	10153	14071	13498	8577	10493	11299	13623	13438	13472	10487	10202	9278		5	19120	20035	20162	20609	21242	19834	20566	19665	20342		56.937	54.56		52.999	51.164			70.237
																																								59.109	55.245		56.12	50.613			67.777
