# Supplementary material for: Ribosomal S6 kinase 1 regulates inflammaging via the senescence secretome
Source: Nat Aging. 2024 Aug 29;4(11):1544–61. doi: 10.1038/s43587-024-00695-z (PMC11564105; doi:10.1038/s43587-024-00695-z)
Supplement: Supplementary file 14 — Statistical source data. [file 43587_2024_695_MOESM14_ESM.xlsx]

## Sheet: Extended Data Figure 5
	Extended Data Figure 5b - Ink4a [Relative mRNA expression]													Extended Data Figure 5f - SA-β-Gal [% Positive cells]													Extended Data Figure 5j - SA-β-Gal [% Positive cells]													Extended Data Figure 5k - Ink4a [Relative mRNA expression]
	S6K1				S6K2				S6K1/S6K2					S6K1				S6K2				S6K1/S6K2					S6K1				S6K2				S6K1/S6K2					S6K1				S6K2				S6K1/S6K2
	S6K1 WT - EV	S6K1 KO - EV	S6K1 WT - RAS	S6K1 KO - RAS	S6K2 WT - EV	S6K2 KO - EV	S6K2 WT - RAS	S6K2 KO - RAS	S6K1/2 WT - EV	S6K1/2 DKO - EV	S6K1/2 WT - RAS	S6K1/2 DKO - RAS		S6K1 WT - EV	S6K1 KO - EV	S6K1 WT - RAS	S6K1 KO - RAS	S6K2 WT - EV	S6K2 KO - EV	S6K2 WT - RAS	S6K2 KO - RAS	S6K1/2 WT - EV	S6K1/2 DKO - EV	S6K1/2 WT - RAS	S6K1/2 DKO - RAS		S6K1 WT - DMSO	S6K1 KO - DMSO	S6K1 WT - Etopo.	S6K1 KO - Etopo.	S6K2 WT - DMSO	S6K2 KO - DMSO	S6K2 WT - Etopo.	S6K2 KO - Etopo.	S6K1/2 WT - DMSO	S6K1/2 DKO - DMSO	S6K1/2 WT - Etopo.	S6K1/2 DKO - Etopo.		S6K1 WT - DMSO	S6K1 KO - DMSO	S6K1 WT - Etopo.	S6K1 KO - Etopo.	S6K2 WT - DMSO	S6K2 KO - DMSO	S6K2 WT - Etopo.	S6K2 KO - Etopo.	S6K1/2 WT - DMSO	S6K1/2 DKO - DMSO
	0.664343	0.52668	1	0.923382	0.657471	0.541488	1	0.972655	0.32197	0.690159	1	1.01396		0	2	96	98	0.333333	0.666667	91.6667	94.3333	0	0.666667	88.3333	85		14.6667	6.66667	98	96.6667	2.66667	1.66667	71.6667	70	4.33333	0	98.3333	87.3333		0.45376	0.280292	1	0.891929	0.355191	0.612027	1	1.29834	0.293209	0.259715
	0.482968	0.34151	1	0.840896	0.613443	0.76313	1	1.02101	0.552865	0.332171	1	0.744839		1.33333	2.66667	95.6667	95.3333	0	2	94.6667	91.3333	0.333333	0.333333	95	93		15	3.66667	98.6667	91	0.666667	1.33333	78.3333	78.3333	5.33333	3.66667	98	93.3333		0.313166	0.385553	1	0.885768	0.344283	0.382006	1	0.905425	0.369847	0.226095
	0.673617	0.755236	1	0.870551	0.716978	0.760489	1	1.02456	0.78187	0.295248	1	0.574349		0.333333	2.33333	88.6667	96.3333	1	0	91	95	0	0.666667	91.3333	93.3333		6.66667	13.3333	99.3333	96.6667	1	0.333333	76.6667	73.3333	11	1.33333	98.3333	95.6667		0.313166	0.423373	1	1.45902	0.398228	0.345478	1	1.30737	0.315344	0.223756
[truncated: 2 more columns]
