# Supplementary material for: Ribosomal S6 kinase 1 regulates inflammaging via the senescence secretome
Source: Nat Aging. 2024 Aug 29;4(11):1544–61. doi: 10.1038/s43587-024-00695-z (PMC11564105; doi:10.1038/s43587-024-00695-z)
Supplement: Supplementary file 15 — Statistical source data. [file 43587_2024_695_MOESM15_ESM.xlsx]

## Sheet: Extended Data Figure 6
	Extended Data Figure 6a - S6K1 [Relative mRNA expression]								Extended Data Figure 6b - S6K2 [Relative mRNA expression]								Extended Data Figure 6c - IL6 [Relative mRNA expression]									Extended Data Figure 6d - pS6S240/S244 [Relative intensity (a.u)]
	-4OHT	+4OHT							-4OHT	+4OHT							-4OHT	+4OHT								-4OHT	+4OHT
	siControl	siControl	siS6K1_2	siS6K1_4	siS6K2_4	siS6K2_5	siS6K1/2		siControl	siControl	siS6K1_2	siS6K1_4	siS6K2_4	siS6K2_5	siS6K1/2		siControl	siControl	siS6K1_2	siS6K1_4	siS6K2_4	siS6K2_5	siS6K1/2	siC/EBPβ		siControl	siControl	siS6K1_2	siS6K1_4	siS6K2_4	siS6K2_5	siS6K1/2
	0.873573	1	0.377618	0.042837	0.659754	1.22689	0.568408		0.885768	1	1.02456	0.773783	0.105477	0.0947323	0.426317		0.251739	1	0.609205	0.31864	0.450625	0.570382	0.319746	0.122004		0.630431	1	0.801426	1.05546	0.685461	0.600762	0.366567
	1.09051	1	0.228458	0.0434349	0.96929	0.582367	0.0544094		0.97942	1	1.62451	1.30586	0.270744	0.346277	0.0625		0.128514	1	0.182377	0.103306	0.220676	0.216134	0.110338	0.0260062		1.03295	1	1.19999	1.10978	0.724651	0.521252	0.175778
	0.939523	1	0.445964	0.049549	0.622006	0.687771	0.0836205		0.891929	1	1.28788	1	0.137262	0.147624	0.102593		0.0129581	1	0.0772137	0.157127	0.337978	0.050942	0.285191	0.106579
																	0.382889	1	0.598739	0.273573	0.835088	0.549046
