# Supplementary material for: Ribosomal S6 kinase 1 regulates inflammaging via the senescence secretome
Source: Nat Aging. 2024 Aug 29;4(11):1544–61. doi: 10.1038/s43587-024-00695-z (PMC11564105; doi:10.1038/s43587-024-00695-z)
Supplement: Supplementary file 16 — Statistical source data. [file 43587_2024_695_MOESM16_ESM.xlsx]

## Sheet: Extended Data Figure 7
	Extended Data Figure 7b - pS6S240/S244 [Relative intensity (a.u)]								Extended Data Figure 7c - pS6S240/S244 [Relative intensity (a.u)]					Extended Data Figure 7d - p4EBP1T37/T46 [Relative intensity (a.u)]					Extended Data Figure 7g - BrdU [% Positive cells]					Extended Data Figure 7h - SA-β-Gal [% Positive cells]					Extended Data Figure 7i - IL1A [Relative mRNA expression]					Extended Data Figure 7j - IL1B [Relative mRNA expression]
	-4OHT	+4OHT							-4OHT	+4OHT				-4OHT	+4OHT				-4OHT	+4OHT				-4OHT	+4OHT				-4OHT	+4OHT				-4OHT	+4OHT
	DMSO	DMSO	LY2584702 - 0.2 µM	LY2584702 - 0.5 µM	LY2584702 - 1.0 µM	LY2584702 - 2.0 µM	Torin 1 - 25 nM		DMSO	DMSO	LY2584702	Torin1		DMSO	DMSO	LY2584702	Torin1		DMSO	DMSO	LY2584702	Torin1		DMSO	DMSO	LY2584702	Torin1		DMSO	DMSO	LY2584702	Torin1		DMSO	DMSO	LY2584702	Torin1
	0.792007	0.967258	0.871375	0.715027	0.399341	0.161358	0.0404371		0.608082	1	0.161358	0.020493		0.752367	1	0.849947	0.278177		28.7963	13.3887	13.7837	20.4233		21.873	57.701	40.1077	17.013		0.010784	1	0.643941	0.012824		0.003508	1	0.697372	0.041092
	0.753197	1.00772	0.914976	0.747843	0.374535	0.080504	0.0213585		0.777749	1	0.080504	0.00986		0.857714	1	0.935945	0.388731		38.387	26.338	32.965	24.4123		21.6603	53.556	31.9637	12.4327		0.00885066	1	0.564482	0.0462309		0.00259509	1	0.643941	0.140632
	0.788171	1.02502	0.931582	0.743814	0.349337	0.109368	0.0328138		0.436051	1	0.109368	0.0158513		0.633328	1	0.809624	0.129307		33.655	3.302	7.014	8.54867		6.03667	37.0357	30.6853	13.935		0.00441002	1	0.630689	0.00955188		0.00441002	1	0.779165	0.0361465
