# Supplementary material for: Ribosomal S6 kinase 1 regulates inflammaging via the senescence secretome
Source: Nat Aging. 2024 Aug 29;4(11):1544–61. doi: 10.1038/s43587-024-00695-z (PMC11564105; doi:10.1038/s43587-024-00695-z)
Supplement: Supplementary file 17 — Statistical source data. [file 43587_2024_695_MOESM17_ESM.xlsx]

## Sheet: Extended Data Figure 9
	Extended Data Figure 9b - RELA [No. of aggregates/field of view]					Extended Data Figure 9d - HA [% Positive cells]					Extended Data Figure 9e - pS6S240/S244 [% Positive cells]					Extended Data Figure 9f - Il1a [Relative mRNA expression]
	Day 4		Day 7			S6K1/2 WT	S6K1/2 DKO				S6K1/2 WT	S6K1/2 DKO				S6K1/2 WT		S6K1/2 DKO
	S6K1 WT	S6K1 KO	S6K1 WT	S6K1 KO		V	V	WT	KR		V	V	WT	KR		p4 + Vector	p8 + Vector	p8 + Vector	p8 + HA-S6K1 WT	p8 + HA-S6K1 K100R
	1.25	0.75	2.25	1.75		0.0643501	0.101921	95.4805	98.3234		98.8513	8.005	97.9723	5.57367		0.553377	0.978741	0.343409	1.36699	0.946058
	1	2	4	2		0.621589	0.0483907	98.2682	96.5564		99.061	4.53467	91.8123	6.09567		0.528143	1.00837	0.712354	1.21926	0.798114
	1	1.75	6.75	1		0.03861	0.0590352	99.0512	98.9684		98.233	2.797	97.348	3.41867		0.358903	1.01289	0.475659	1.35472	0.79996
	0.75	1.25	2.25	2					99.1959					0		0.839247	1.00848	0.26751	1.46883	0.533355
	1.5	1	3	1.75					98.4073					0						0.388504
		1.25	5.25	1.25					99.6386					5.53367						0.535515
		1.25	3.25																	0.996771
		0.75																		0.292026
																				0.394382
